# Supplementary material for: Genome-wide identification and expression analysis of PtJAZ gene family in poplar (Populus trichocarpa)
Source: BMC Genom Data. 2023 Sep 21;24:55. doi: 10.1186/s12863-023-01150-5 (PMC10515044; doi:10.1186/s12863-023-01150-5)
Supplement: Supplementary file 1 — Supplementary Material 1 [file 12863_2023_1150_MOESM1_ESM.xlsx]

## Sheet: Different tissues
data of PtJAZ family genes in different tissues: shoots, roots, leaves, xylem, phloem, vessels and fibers
Gene Name	Shoot	Root	Leaf	Xylem	Phloem	Vessel	Fiber
PtJAZ1	7.3075	14.1385	3.76715	0.57257	0.87379	8.11106	0
PtJAZ2	9.86196	16.4512	0.898243	0.103689	0.785351	16.2746	0
PtJAZ3	8.15043	8.78795	4.25462	13.0029	6.43947	6.50618	29.8241
PtJAZ4	60.0815	33.5362	6.7488	0.659056	3.8229	2.26637	0.148359
PtJAZ5	22.0541	34.7596	5.52404	0.147951	1.01441	2.21677	0.234691
PtJAZ6	13.265	9.24835	6.0049	9.63652	6.13555	15.9554	38.9251
PtJAZ7	0	0	0	0	0	0	0
PtJAZ8	83.619	121.919	34.7128	41.6653	39.448	87.7471	45.4312
PtJAZ9	150.008	96.2531	115.361	76.9094	113.774	42.9355	93.9119
PtJAZ10	100.65	29.646	65.6625	68.4188	62.4558	116.588	100.952
PtJAZ11	76.434	59.094	54.4209	46.1936	85.9281	76.6088	57.9317
PtJAZ12	0.14599	8.88745	0.152107	0.0197855	0	16.0626	0
PtJAZ13	7.6202	54.7004	29.7047	3.80356	15.4887	14.1213	9.02793
PtJAZ14	76.1829	13.4813	63.9873	10.4946	10.4646	4.63569	4.25405
PtJAZ15	156.106	28.0827	188.953	14.6209	32.7647	26.3028	11.2833

## Sheet: MeJA and SA
data of PtJAZ family genes subjected to JA and SA hormone stress treatments
Gene Name	CK	JA-2h	JA-6h	JA-12h	JA-24h	SA-2h	SA-6h	SA-12h	SA-24h
PtJAZ1	0.456008	46.2448	3.18509	3.02952	0.264038	1.39854	0.368989	0.565562	0.888802
PtJAZ2	0.0186555	46.653	2.92458	7.76156	0.20917	1.26471	0.45368	0.0421799	0.161448
PtJAZ3	10.1889	4.46166	14.719	7.93027	8.69359	10.3838	6.62395	11.8698	9.41118
PtJAZ4	0.360788	302.982	49.1074	31.0027	6.50012	9.47158	2.65315	1.79537	1.18549
PtJAZ5	0.204141	124.362	5.45181	4.76775	0.494411	2.22354	0.798325	0.548721	1.54773
PtJAZ6	7.66098	6.08771	14.1984	4.9004	6.62624	13.3562	11.6556	8.97813	6.50267
PtJAZ7	0.0572764	22.9676	1.48984	0.0328918	0	0	0	0	0
PtJAZ8	4.4511	357.513	61.013	76.3668	15.7362	23.6824	21.8231	11.1981	13.7309
PtJAZ9	30.2816	292.905	89.6166	116.443	83.062	39.5818	41.9033	58.7076	58.0677
PtJAZ10	41.9672	233.97	78.3791	117.912	72.5075	55.1616	43.8393	116.092	100.702
PtJAZ11	46.601	338.734	115.841	74.7399	71.4382	69.8686	52.7902	73.8146	52.5725
PtJAZ12	0.060189	41.0348	0.505888	1.69505	0	1.56792	0.155496	0.324558	0.298394
PtJAZ13	55.1992	161.29	97.7399	95.0725	115.029	50.707	35.2917	64.7538	55.1661
PtJAZ14	15.1873	306.666	167.072	78.9784	40.9414	24.8273	16.5347	23.1509	37.7486
PtJAZ15	35.1766	385.412	124.382	90.2637	106.113	19.7806	11.749	21.4883	17.1062

## Sheet: Salt,drought,heat and cold
data of PtJAZ family genes under salt, drought, high- and low-temperature stress treatments.
Gene Name	CK	Short-salt	Prolonged-salt	Short-drought	Prolonged-drought	Short-heat	Prolonged-heat	Short-cold	Prolonged-cold
PtJAZ1	1.47491	0.738679	10.3903	0.503723	1.82513	0.843754	0.0441215	13.5946	1.77985
PtJAZ2	3.09039	2.13514	5.78906	0.742191	4.37897	0.294622	0.0202618	0.401646	0.106163
PtJAZ3	7.08524	2.55002	1.8969	8.78807	8.61656	3.21932	2.48973	2.32622	1.74037
PtJAZ4	25.4526	9.71328	98.3696	6.56858	16.8276	3.75781	0.0729415	3.1624	1.7895
PtJAZ5	8.30044	8.15718	26.4054	2.80446	11.0263	11.4613	0.385917	14.0103	2.05167
PtJAZ6	8.27697	3.04696	1.83203	10.911	6.55617	5.71489	4.75505	3.50898	4.63811
PtJAZ7	0	0	0	0.028846	0.0289797	0	0	0	0
PtJAZ8	70.091	69.1928	79.3929	40.974	52.6153	60.7737	13.7972	166.134	35.2539
PtJAZ9	40.0769	29.6961	33.7698	45.7299	38.0705	77.9014	46.2098	39.5881	36.3876
PtJAZ10	51.068	21.8599	34.0605	55.1763	54.2613	46.1706	27.4903	94.6007	40.4492
PtJAZ11	112.393	65.3187	54.0033	142.026	142.677	66.325	38.6147	230.396	83.437
PtJAZ12	1.13299	0.799754	0.34753	0.268493	0.373864	0.106176	0	0.365056	0.042869
PtJAZ13	98.6424	76.6059	74.8242	41.2721	43.0863	33.6012	35.1083	429.562	132.155
PtJAZ14	21.3928	4.51195	4.533	10.1584	5.6703	2.84402	1.69562	9.01633	15.2957
PtJAZ15	73.4445	11.7525	5.85425	57.3702	86.8497	12.9703	29.7093	13.4852	8.97459

## Sheet: Pathogens
data of PtJAZ genes under pathogen treatment
Gene Name	Water	2 days	3 days	4 days
PtJAZ1	4.95747	6.91449	2.52919	1.48295
PtJAZ2	2.15554	3.92655	1.2282	1.10674
PtJAZ3	9.40781	7.81255	9.58617	8.35866
PtJAZ4	21.6156	29.2308	22.3348	5.30491
PtJAZ5	4.58664	3.23611	2.25822	1.55646
PtJAZ6	7.95104	7.01195	6.75114	9.24636
PtJAZ7	0	0.603997	0	0.0423542
PtJAZ8	25.829	26.7998	20.3637	11.3972
PtJAZ9	46.3898	39.8157	39.8061	43.7784
PtJAZ10	32.7367	41.5004	35.2041	49.8279
PtJAZ11	59.8858	60.4996	52.9855	84.7209
PtJAZ12	0.15139	0.305658	0.227321	0
PtJAZ13	2.83867	3.21465	5.75033	4.97757
PtJAZ14	25.5164	38.9231	38.5437	70.995
PtJAZ15	2.28288	4.43214	3.34256	4.56713

## Sheet: insect treatment
data of PtJAZ genes under brassy willow beetle (Phratora vitellinae) treatment
Gene ID	Control-1	Control-2	Control-3	Control-4	Control-5	Control-6	Control-7	Control-8	Damaged-1	Damaged-2	Damaged-3	Damaged-4	Damaged-5	Damaged-6	Damaged-7	Damaged-8
PtJAZ1	1.19317	0.810159	1.20377	2.30784	0.541555	1.68119	1.15235	1.98461	18.9696	17.4702	24.0069	92.5085	7.29194	16.2381	29.8294	38.5205
PtJAZ2	0.176769	0.227299	0.0767571	0.229201	0.23635	0.296828	0.428692	0.391197	13.4316	19.5274	39.3078	99.0574	8.60175	18.7547	36.7781	66.6397
PtJAZ3	5.78479	3.34826	5.31387	5.25635	7.42429	6.55869	8.17439	7.26678	6.38741	4.27412	5.37692	6.77772	8.34258	6.26581	6.11992	8.81248
PtJAZ4	1.01141	2.98037	0.702684	1.01634	0.862905	2.30338	2.87526	1.89011	65.6912	73.9052	162.851	252.564	44.3701	60.173	161.409	152.553
PtJAZ5	0.809974	1.45481	1.47383	1.53366	1.12637	2.91449	1.38576	2.06375	18.206	37.7627	37.9875	148.035	17.1126	26.0258	106.024	92.7989
PtJAZ6	6.43495	5.09265	9.08077	7.80967	6.28176	7.14352	8.81171	10.9637	5.60889	5.7477	5.732	7.70247	6.76436	5.04219	4.89362	9.8325
PtJAZ7	0	0	0	0	0	0.0142394	0	0	0.467164	0.972217	1.10112	6.82544	0.732723	0.180504	2.01705	2.32211
PtJAZ8	7.7911	15.3335	9.35515	10.7817	3.60767	9.48445	6.8449	11.392	174.49	219.672	339.525	490.386	70.4694	143.443	318.99	310.974
PtJAZ9	46.8342	49.8758	48.1353	56.1006	51.7913	60.1311	49.5469	72.6956	125.444	122.504	131.339	319.781	161.528	125.689	317.822	234.596
PtJAZ10	50.6899	53.0223	41.0604	44.6452	37.6382	51.3946	28.1689	36.8017	126.41	116.544	118.768	168.983	98.504	162.449	123.328	121.82
PtJAZ11	69.6169	103.205	100.307	54.0526	30.6973	62.4806	30.0927	66.9746	135.062	186.821	185.875	241.631	95.0597	169.267	236.303	158.263
PtJAZ12	0	0.014089	0	0.0852413	0	0	0.265723	0.0775941	4.44484	11.6647	9.73943	90.3381	4.92511	7.95893	16.3196	42.6088
PtJAZ13	114.916	79.6146	88.2276	68.9489	55.3746	96.0264	55.6345	86.5234	133.602	147.178	173.385	119.725	79.1946	155.853	129.658	106.195
PtJAZ14	10.3248	25.1259	32.7363	33.2993	7.22119	57.3536	11.9907	16.299	180.475	122.875	197.808	194.536	56.6572	279.932	125.488	171.76
PtJAZ15	5.85432	21.7326	26.6791	26.0845	32.1101	31.7487	45.9578	46.4705	77.2629	102.52	267.162	478.899	129.765	79.8363	323.404	146.824

## Sheet: Insect  feeding data
data of PtJAZ genes in poplar leaves fed on by Hyphantria cunea.
Gene Name	CK	A	B		A: A quarter of the blade area is lost
PtJAZ1	1.75679	296.193	152.535		B: 1/8 of the blade area is lost
PtJAZ2	0.255531	317.609	189.55
PtJAZ3	10.2936	9.93909	8.82362
PtJAZ4	4.78135	702.19	494.467
PtJAZ5	3.88947	571.553	337.467
PtJAZ6	6.49665	9.22255	8.17155
PtJAZ7	0	13.8161	5.03389
PtJAZ8	23.4986	892.372	463.647
PtJAZ9	85.7459	182.748	116.935
PtJAZ10	152.836	369.886	261.037
PtJAZ11	73.1655	414.721	330.268
PtJAZ12	0.0413823	11.9295	8.98874
PtJAZ13	408.577	244.797	159.487
PtJAZ15	182.727	336.891	212.657
